# Supplementary material for: Validamycin Inhibits the Synthesis and Metabolism of Trehalose and Chitin in the Oriental Fruit Fly, Bactrocera dorsalis (Hendel)
Source: Insects. 2023 Jul 28;14(8):671. doi: 10.3390/insects14080671 (PMC10455558; doi:10.3390/insects14080671)
Supplement: Supplementary file 1 [file insects-14-00671-s001.zip]

Archive with 1 entries (1 files):
- insects-2498817-supplementary.pdf
